# Supplementary material for: TCDD exposure alters fecal IgA concentrations in male and female mice
Source: BMC Pharmacol Toxicol. 2022 Apr 21;23:25. doi: 10.1186/s40360-022-00563-9 (PMC9026712; doi:10.1186/s40360-022-00563-9)
Supplement: Supplementary file 1 — Additional file 1. [file 40360_2022_563_MOESM1_ESM.xls]

## Sheet: Exp1_Fecal
Sex	Trial	Day	Time	Animal	TCDD (mcg/Kg)	IgA (mcg/mL)	Light	Collection Sequence
Female	1	1	1400	3	0	2185.5	LIGHT	1
Female	1	1	1400	6	10	1180.83	LIGHT	1
Female	1	1	1400	5	10	543.33	LIGHT	1
Female	1	1	1400	8	40	2327	LIGHT	1
Female	1	1	1400	9	40	1477.5	LIGHT	1
Female	4	1	1400	30	0	1347.5	LIGHT	1
Female	4	1	1400	29	0	2104.67	LIGHT	1
Female	4	1	1400	33	10	1636.17	LIGHT	1
Female	1	1	1800	2	0	1173.83	LIGHT	2
Female	1	1	1800	1	0	2619	LIGHT	2
Female	1	1	1800	3	0	3099.5	LIGHT	2
Female	1	1	1800	5	10	966.5	LIGHT	2
Female	1	1	1800	6	10	1605.83	LIGHT	2
Female	1	1	1800	7	40	2890.25	LIGHT	2
Female	1	1	1800	8	40	2057.67	LIGHT	2
Female	1	1	1800	9	40	1676.67	LIGHT	2
Female	4	1	1800	30	0	1867.5	LIGHT	2
Female	4	1	1800	29	0	1964.83	LIGHT	2
Female	4	1	1800	28	0	1799.5	LIGHT	2
Female	4	1	1800	31	10	1337	LIGHT	2
Female	4	1	1800	32	10	1290.67	LIGHT	2
Female	4	1	1800	33	10	2084.17	LIGHT	2
Female	4	1	1800	36	40	2754.33	LIGHT	2
Female	4	1	1800	35	40	2021.83	LIGHT	2
Female	4	1	1800	34	40	3274.33	LIGHT	2
Female	1	1	2200	2	0	1996	DARK	3
Female	1	1	2200	3	0	1736.25	DARK	3
Female	1	1	2200	1	0	1867.5	DARK	3
Female	1	1	2200	4	10	1228.83	DARK	3
Female	1	1	2200	6	10	1735.75	DARK	3
Female	1	1	2200	5	10	699.33	DARK	3
Female	1	1	2200	9	40	1234.17	DARK	3
Female	1	1	2200	8	40	2110.5	DARK	3
Female	1	1	2200	7	40	2438.75	DARK	3
Female	4	1	2200	29	0	1769.5	DARK	3
Female	4	1	2200	28	0	993.67	DARK	3
Female	4	1	2200	30	0	2067	DARK	3
Female	4	1	2200	33	10	2563.33	DARK	3
Female	4	1	2200	32	10	2228.33	DARK	3
Female	4	1	2200	31	10	1984	DARK	3
Female	4	1	2200	36	40	2247.17	DARK	3
Female	4	1	2200	35	40	2166.5	DARK	3
Female	4	1	2200	34	40	3122	DARK	3
Female	1	1	200	3	0	1416.17	DARK	4
Female	1	1	200	2	0	1334	DARK	4
Female	1	1	200	1	0	1738.67	DARK	4
Female	1	1	200	4	10	816	DARK	4
Female	1	1	200	5	10	1344.67	DARK	4
Female	1	1	200	6	10	1401.5	DARK	4
Female	1	1	200	8	40	2308.5	DARK	4
Female	1	1	200	9	40	2194.67	DARK	4
Female	1	1	200	7	40	2877.75	DARK	4
Female	1	1	600	1	0	1230	DARK	5
Female	1	1	600	2	0	773.83	DARK	5
Female	1	1	600	3	0	728.83	DARK	5
Female	1	1	600	5	10	853	DARK	5
Female	1	1	600	4	10	556.83	DARK	5
Female	1	1	600	6	10	513.33	DARK	5
Female	1	1	600	9	40	1765.17	DARK	5
Female	1	1	600	8	40	3128.25	DARK	5
Female	1	1	600	7	40	2422.67	DARK	5
Female	1	1	1000	1	0	872.17	LIGHT	6
Female	1	1	1000	3	0	747.83	LIGHT	6
Female	1	1	1000	2	0	746.67	LIGHT	6
Female	1	1	1000	4	10	452.83	LIGHT	6
Female	1	1	1000	5	10	922.5	LIGHT	6
Female	1	1	1000	6	10	531.83	LIGHT	6
Female	1	1	1000	7	40	2234.5	LIGHT	6
Female	1	1	1000	9	40	3180	LIGHT	6
Female	1	1	1000	8	40	2635.5	LIGHT	6
Female	1	2	1400	3	0	588.88	LIGHT	7
Female	1	2	1400	2	0	599.97	LIGHT	7
Female	1	2	1400	1	0	688.92	LIGHT	7
Female	1	2	1400	6	10	683.82	LIGHT	7
Female	1	2	1400	4	10	212.51	LIGHT	7
Female	1	2	1400	5	10	513.31	LIGHT	7
Female	1	2	1400	7	40	3078.08	LIGHT	7
Female	1	2	1400	8	40	16984.2	LIGHT	7
Female	4	2	1400	28	0	2789	LIGHT	7
Female	4	2	1400	29	0	545	LIGHT	7
Female	4	2	1400	30	0	1566.17	LIGHT	7
Female	4	2	1400	31	10	951.67	LIGHT	7
Female	4	2	1400	32	10	1521.67	LIGHT	7
Female	4	2	1400	33	10	1869.67	LIGHT	7
Female	4	2	1400	36	40	2398	LIGHT	7
Female	4	2	1400	35	40	3098.75	LIGHT	7
Female	4	2	1400	34	40	3553.5	LIGHT	7
Female	1	2	1800	1	0	495.33	LIGHT	8
Female	1	2	1800	3	0	323.49	LIGHT	8
Female	1	2	1800	2	0	305.07	LIGHT	8
Female	1	2	1800	4	10	241.45	LIGHT	8
Female	1	2	1800	5	10	371.22	LIGHT	8
Female	1	2	1800	6	10	505.5	LIGHT	8
Female	1	2	1800	9	40	1325.27	LIGHT	8
Female	1	2	1800	7	40	1187.23	LIGHT	8
Female	1	2	1800	8	40	2335.04	LIGHT	8
Female	4	2	1800	29	0	1515.5	LIGHT	8
Female	4	2	1800	28	0	1049	LIGHT	8
Female	4	2	1800	30	0	1856.75	LIGHT	8
Female	4	2	1800	32	10	1310.33	LIGHT	8
Female	4	2	1800	33	10	1870.5	LIGHT	8
Female	4	2	1800	31	10	1038.17	LIGHT	8
Female	4	2	1800	35	40	3069.17	LIGHT	8
Female	4	2	1800	34	40	1828.33	LIGHT	8
Female	4	2	1800	36	40	1116.25	LIGHT	8
Female	1	2	2200	2	0	262.18	DARK	9
Female	1	2	2200	3	0	466.51	DARK	9
Female	1	2	2200	1	0	516.07	DARK	9
Female	1	2	2200	5	10	266.87	DARK	9
Female	1	2	2200	6	10	149.16	DARK	9
Female	1	2	2200	7	40	519.92	DARK	9
Female	1	2	2200	9	40	1013.31	DARK	9
Female	1	2	2200	8	40	646.39	DARK	9
Female	4	2	2200	29	0	1143.67	DARK	9
Female	4	2	2200	28	0	836.67	DARK	9
Female	4	2	2200	30	0	1920	DARK	9
Female	4	2	2200	33	10	1216.83	DARK	9
Female	4	2	2200	31	10	813.33	DARK	9
Female	4	2	2200	32	10	967	DARK	9
Female	4	2	2200	34	40	1968.83	DARK	9
Female	4	2	2200	35	40	448.25	DARK	9
Female	1	2	200	1	0	295.68	DARK	10
Female	1	2	200	3	0	248.72	DARK	10
Female	1	2	200	2	0	340.16	DARK	10
Female	1	2	200	6	10	160.92	DARK	10
Female	1	2	200	5	10	189.42	DARK	10
Female	1	2	200	4	10	130.55	DARK	10
Female	1	2	200	8	40	1217.69	DARK	10
Female	1	2	200	9	40	4663.54	DARK	10
Female	1	2	200	7	40	904.7	DARK	10
Female	4	2	200	28	0	1476.75	DARK	10
Female	4	2	200	30	0	2388.67	DARK	10
Female	4	2	200	29	0	1195.17	DARK	10
Female	4	2	200	31	10	1932.33	DARK	10
Female	4	2	200	33	10	2242.83	DARK	10
Female	4	2	200	32	10	1984.83	DARK	10
Female	4	2	200	35	40	927.33	DARK	10
Female	4	2	200	36	40	1270.5	DARK	10
Female	4	2	200	34	40	2290	DARK	10
Female	1	2	600	1	0	311.01	DARK	11
Female	1	2	600	2	0	229.63	DARK	11
Female	1	2	600	3	0	374.41	DARK	11
Female	1	2	600	5	10	267.29	DARK	11
Female	1	2	600	6	10	149.64	DARK	11
Female	1	2	600	4	10	181.68	DARK	11
Female	1	2	600	8	40	937.36	DARK	11
Female	1	2	600	9	40	832.89	DARK	11
Female	4	2	600	29	0	943	DARK	11
Female	4	2	600	30	0	3479	DARK	11
Female	4	2	600	32	10	1270.83	DARK	11
Female	4	2	600	31	10	1508.83	DARK	11
Female	4	2	600	33	10	1266.83	DARK	11
Female	4	2	600	36	40	897.5	DARK	11
Female	4	2	600	35	40	433.5	DARK	11
Female	4	2	600	34	40	1297.75	DARK	11
Female	1	2	1000	3	0	248.72	LIGHT	12
Female	1	2	1000	1	0	295.68	LIGHT	12
Female	1	2	1000	2	0	340.16	LIGHT	12
Female	1	2	1000	6	10	160.92	LIGHT	12
Female	1	2	1000	5	10	189.42	LIGHT	12
Female	1	2	1000	4	10	130.55	LIGHT	12
Female	1	2	1000	8	40	1217.69	LIGHT	12
Female	1	2	1000	7	40	904.7	LIGHT	12
Female	1	2	1000	9	40	4663.54	LIGHT	12
Female	4	2	1000	29	0	1154.46	LIGHT	12
Female	4	2	1000	30	0	2707.5	LIGHT	12
Female	4	2	1000	28	0	1915.46	LIGHT	12
Female	4	2	1000	32	10	1441.75	LIGHT	12
Female	4	2	1000	31	10	1317.75	LIGHT	12
Female	4	2	1000	33	10	1251.34	LIGHT	12
Female	4	2	1000	34	40	2213.83	LIGHT	12
Female	4	2	1000	35	40	3239.5	LIGHT	12
Female	4	2	1000	36	40	3097.67	LIGHT	12
Female	1	3	1400	1	0	794.34	LIGHT	13
Female	1	3	1400	2	0	310.76	LIGHT	13
Female	1	3	1400	3	0	489.92	LIGHT	13
Female	1	3	1400	6	10	234.26	LIGHT	13
Female	1	3	1400	4	10	280.48	LIGHT	13
Female	1	3	1400	5	10	486.59	LIGHT	13
Female	1	3	1400	7	40	2119.51	LIGHT	13
Female	1	3	1400	9	40	628.5	LIGHT	13
Female	4	3	1400	30	0	5458	LIGHT	13
Female	4	3	1400	28	0	4612.5	LIGHT	13
Female	4	3	1400	29	0	2583.67	LIGHT	13
Female	4	3	1400	31	10	1639.33	LIGHT	13
Female	4	3	1400	33	10	2561.75	LIGHT	13
Female	4	3	1400	32	10	3339.33	LIGHT	13
Female	4	3	1400	35	40	3687.5	LIGHT	13
Female	4	3	1400	34	40	4541	LIGHT	13
Female	4	3	1400	36	40	5892.67	LIGHT	13
Female	1	3	1800	1	0	525.74	LIGHT	14
Female	1	3	1800	4	10	502.33	LIGHT	14
Female	1	3	1800	6	10	292.23	LIGHT	14
Female	1	3	1800	5	10	157.9	LIGHT	14
Female	1	3	1800	9	40	6515.17	LIGHT	14
Female	1	3	1800	7	40	7014	LIGHT	14
Female	1	3	1800	8	40	6284.83	LIGHT	14
Female	4	3	1800	28	0	5790.17	LIGHT	14
Female	4	3	1800	30	0	8609.17	LIGHT	14
Female	4	3	1800	29	0	4591.83	LIGHT	14
Female	4	3	1800	33	10	2031.67	LIGHT	14
Female	4	3	1800	31	10	2427.5	LIGHT	14
Female	4	3	1800	32	10	2298.5	LIGHT	14
Female	4	3	1800	35	40	3336.5	LIGHT	14
Female	4	3	1800	36	40	4702.83	LIGHT	14
Female	4	3	1800	34	40	2441.83	LIGHT	14
Female	1	3	2200	3	0	373.73	DARK	15
Female	1	3	2200	2	0	285.65	DARK	15
Female	1	3	2200	1	0	529.14	DARK	15
Female	1	3	2200	6	10	248.34	DARK	15
Female	1	3	2200	4	10	243.91	DARK	15
Female	1	3	2200	5	10	131.16	DARK	15
Female	1	3	2200	7	40	5369.75	DARK	15
Female	1	3	2200	9	40	4080	DARK	15
Female	1	3	2200	8	40	5491.67	DARK	15
Female	4	3	2200	30	0	6469.67	DARK	15
Female	4	3	2200	28	0	3715.33	DARK	15
Female	4	3	2200	29	0	3121.83	DARK	15
Female	4	3	2200	31	10	2690.67	DARK	15
Female	4	3	2200	33	10	1758	DARK	15
Female	4	3	2200	32	10	1533	DARK	15
Female	4	3	2200	34	40	1966.5	DARK	15
Female	4	3	2200	35	40	3295	DARK	15
Female	4	3	2200	36	40	1046	DARK	15
Female	4	3	2200	36	40	2869.17	DARK	15
Female	1	3	200	1	0	368.04	DARK	16
Female	1	3	200	2	0	173.93	DARK	16
Female	1	3	200	3	0	279.77	DARK	16
Female	1	3	200	6	10	184.12	DARK	16
Female	1	3	200	5	10	158.04	DARK	16
Female	1	3	200	4	10	195.89	DARK	16
Female	1	3	200	9	40	457.51	DARK	16
Female	1	3	200	8	40	553.75	DARK	16
Female	1	3	200	7	40	565.15	DARK	16
Female	4	3	200	28	0	1706	DARK	16
Female	4	3	200	29	0	1267.33	DARK	16
Female	4	3	200	30	0	3984.75	DARK	16
Female	4	3	200	32	10	1223.83	DARK	16
Female	4	3	200	31	10	1001.5	DARK	16
Female	4	3	200	33	10	1426.17	DARK	16
Female	4	3	200	35	40	913.5	DARK	16
Female	4	3	200	34	40	417.25	DARK	16
Female	4	3	200	36	40	1462.5	DARK	16
Female	1	3	600	1	0	240.63	DARK	17
Female	1	3	600	3	0	220.89	DARK	17
Female	1	3	600	2	0	345	DARK	17
Female	1	3	600	5	10	311.31	DARK	17
Female	1	3	600	6	10	179.52	DARK	17
Female	1	3	600	4	10	181.29	DARK	17
Female	1	3	600	7	40	511.92	DARK	17
Female	1	3	600	9	40	532.43	DARK	17
Female	1	3	600	8	40	648.73	DARK	17
Female	4	3	600	30	0	6173.59	DARK	17
Female	4	3	600	29	0	2592.17	DARK	17
Female	4	3	600	31	10	2104.25	DARK	17
Female	4	3	600	32	10	2508.92	DARK	17
Female	4	3	600	33	10	2262.5	DARK	17
Female	4	3	600	36	40	6734.67	DARK	17
Female	4	3	600	35	40	5282.17	DARK	17
Female	4	3	600	34	40	3893.5	DARK	17
Female	1	3	1000	3	0	523.29	LIGHT	18
Female	1	3	1000	1	0	384.99	LIGHT	18
Female	1	3	1000	2	0	439.37	LIGHT	18
Female	1	3	1000	4	10	524.62	LIGHT	18
Female	1	3	1000	5	10	695.99	LIGHT	18
Female	1	3	1000	6	10	381.07	LIGHT	18
Female	1	3	1000	7	40	920.48	LIGHT	18
Female	1	3	1000	8	40	972.68	LIGHT	18
Female	1	3	1000	9	40	1027.63	LIGHT	18
Female	4	3	1000	29	0	2525.17	LIGHT	18
Female	4	3	1000	30	0	8688	LIGHT	18
Female	4	3	1000	28	0	4722.5	LIGHT	18
Female	4	3	1000	33	10	4267.5	LIGHT	18
Female	4	3	1000	31	10	3148.17	LIGHT	18
Female	4	3	1000	35	40	6063.67	LIGHT	18
Female	4	3	1000	36	40	6449.83	LIGHT	18
Female	4	3	1000	34	40	4418.17	LIGHT	18
Female	1	4	1400	3	0	274.67	LIGHT	19
Female	1	4	1400	2	0	463.02	LIGHT	19
Female	1	4	1400	1	0	521.21	LIGHT	19
Female	1	4	1400	6	10	368.3	LIGHT	19
Female	1	4	1400	4	10	211.49	LIGHT	19
Female	1	4	1400	5	10	278.92	LIGHT	19
Female	1	4	1400	8	40	648.04	LIGHT	19
Female	1	4	1400	7	40	634.71	LIGHT	19
Female	1	4	1400	9	40	647.66	LIGHT	19
Female	4	4	1400	28	0	1824	LIGHT	19
Female	4	4	1400	29	0	1835.17	LIGHT	19
Female	4	4	1400	30	0	5384	LIGHT	19
Female	4	4	1400	31	10	2740.83	LIGHT	19
Female	4	4	1400	33	10	10058.8	LIGHT	19
Female	4	4	1400	32	10	3069.5	LIGHT	19
Female	4	4	1400	34	40	8553.5	LIGHT	19
Female	4	4	1400	36	40	1017	LIGHT	19
Female	4	4	1400	35	40	10773.5	LIGHT	19
Female	1	4	1800	2	0	277.34	LIGHT	20
Female	1	4	1800	1	0	669.1	LIGHT	20
Female	1	4	1800	3	0	153.4	LIGHT	20
Female	1	4	1800	6	10	487.94	LIGHT	20
Female	1	4	1800	5	10	335.43	LIGHT	20
Female	1	4	1800	4	10	253.26	LIGHT	20
Female	4	4	1800	29	0	2102	LIGHT	20
Female	4	4	1800	28	0	1438.83	LIGHT	20
Female	4	4	1800	30	0	5121.33	LIGHT	20
Female	4	4	1800	32	10	1338.17	LIGHT	20
Female	4	4	1800	33	10	8514.25	LIGHT	20
Female	4	4	1800	31	10	4278.17	LIGHT	20
Female	4	4	1800	35	40	425.75	LIGHT	20
Female	4	4	1800	34	40	5767	LIGHT	20
Female	4	4	1800	36	40	944.75	LIGHT	20
Female	1	4	2200	2	0	237.24	DARK	21
Female	1	4	2200	1	0	318.67	DARK	21
Female	1	4	2200	3	0	304.58	DARK	21
Female	1	4	2200	4	10	351	DARK	21
Female	1	4	2200	6	10	443.64	DARK	21
Female	1	4	2200	5	10	417.98	DARK	21
Female	1	4	2200	9	40	223.9	DARK	21
Female	1	4	2200	7	40	1468.48	DARK	21
Female	4	4	2200	28	0	6771.84	DARK	21
Female	4	4	2200	30	0	9166	DARK	21
Female	4	4	2200	29	0	4373.15	DARK	21
Female	4	4	2200	31	10	5608.17	DARK	21
Female	4	4	2200	32	10	5067.92	DARK	21
Female	4	4	2200	33	10	9002.46	DARK	21
Female	4	4	2200	36	40	9159	DARK	21
Female	4	4	2200	35	40	5997	DARK	21
Female	4	4	2200	34	40	8230.17	DARK	21
Female	1	4	200	3	0	227.7	DARK	22
Female	1	4	200	1	0	197.4	DARK	22
Female	1	4	200	2	0	248.47	DARK	22
Female	1	4	200	6	10	411.06	DARK	22
Female	1	4	200	5	10	316	DARK	22
Female	1	4	200	4	10	477.06	DARK	22
Female	1	4	200	9	40	195.57	DARK	22
Female	1	4	200	8	40	312.83	DARK	22
Female	4	4	200	30	0	4903.84	DARK	22
Female	4	4	200	29	0	2029.42	DARK	22
Female	4	4	200	28	0	2591.58	DARK	22
Female	4	4	200	33	10	1496.42	DARK	22
Female	4	4	200	32	10	950.75	DARK	22
Female	4	4	200	34	40	3046.5	DARK	22
Female	4	4	200	35	40	4089.83	DARK	22
Female	4	4	200	36	40	8833.67	DARK	22
Female	1	4	600	1	0	218.11	DARK	23
Female	1	4	600	3	0	389.16	DARK	23
Female	1	4	600	2	0	219.79	DARK	23
Female	1	4	600	6	10	478.84	DARK	23
Female	1	4	600	5	10	437.51	DARK	23
Female	1	4	600	4	10	336.86	DARK	23
Female	1	4	600	9	40	171.88	DARK	23
Female	1	4	600	8	40	1977.31	DARK	23
Female	1	4	600	7	40	2491.35	DARK	23
Female	4	4	600	29	0	6689.67	DARK	23
Female	4	4	600	28	0	4343.17	DARK	23
Female	4	4	600	30	0	3940	DARK	23
Female	4	4	600	33	10	2378.25	DARK	23
Female	4	4	600	32	10	2065	DARK	23
Female	4	4	600	31	10	1504.33	DARK	23
Female	4	4	600	34	40	6396.5	DARK	23
Female	4	4	600	36	40	13020	DARK	23
Female	4	4	600	35	40	4492.25	DARK	23
Female	1	4	1000	1	0	526.84	LIGHT	24
Female	1	4	1000	2	0	405.52	LIGHT	24
Female	1	4	1000	3	0	372.83	LIGHT	24
Female	1	4	1000	6	10	126.82	LIGHT	24
Female	1	4	1000	4	10	251.22	LIGHT	24
Female	1	4	1000	5	10	132.49	LIGHT	24
Female	1	4	1000	9	40	743.37	LIGHT	24
Female	1	4	1000	8	40	3783.85	LIGHT	24
Female	1	4	1000	7	40	1540.81	LIGHT	24
Female	4	4	1000	30	0	5083.5	LIGHT	24
Female	4	4	1000	28	0	6425.25	LIGHT	24
Female	4	4	1000	29	0	1639.67	LIGHT	24
Female	4	4	1000	32	10	3424.5	LIGHT	24
Female	4	4	1000	33	10	5002	LIGHT	24
Female	4	4	1000	31	10	3267.17	LIGHT	24
Female	4	4	1000	34	40	8255.83	LIGHT	24
Female	4	4	1000	35	40	5970.75	LIGHT	24
Female	4	4	1000	36	40	17508	LIGHT	24
Female	4	5	200	28	0	6539.5	DARK	28
Female	4	5	200	30	0	16386	DARK	28
Female	4	5	200	29	0	9081	DARK	28
Female	4	5	200	33	10	4564.17	DARK	28
Female	4	5	200	32	10	5218.17	DARK	28
Female	4	5	200	31	10	7801.5	DARK	28
Female	4	5	200	35	40	3112.75	DARK	28
Female	4	5	200	36	40	5208.5	DARK	28
Female	4	5	200	34	40	12543	DARK	28
Female	4	5	600	28	0	2031.83	DARK	29
Female	4	5	600	29	0	5504.67	DARK	29
Female	4	5	600	30	0	10294.3	DARK	29
Female	4	5	600	32	10	1424.75	DARK	29
Female	4	5	600	33	10	2968	DARK	29
Female	4	5	600	31	10	2115	DARK	29
Female	4	5	600	34	40	3495.25	DARK	29
Female	4	5	600	35	40	1001.75	DARK	29
Female	4	5	600	36	40	2709.33	DARK	29
Female	4	5	1000	28	0	2578.5	LIGHT	30
Female	4	5	1000	29	0	6188.33	LIGHT	30
Female	4	5	1000	30	0	5771.33	LIGHT	30
Female	4	5	1000	32	10	1014.75	LIGHT	30
Female	4	5	1000	33	10	2140.5	LIGHT	30
Female	4	5	1000	31	10	1876.17	LIGHT	30
Female	4	5	1000	34	40	1907.75	LIGHT	30
Female	4	5	1000	35	40	2460.83	LIGHT	30
Female	4	5	1000	36	40	5196.75	LIGHT	30
Male	2	1	1400	12	0	3454.5	LIGHT	1
Male	2	1	1400	10	0	1445.34	LIGHT	1
Male	2	1	1400	11	0	1281.95	LIGHT	1
Male	2	1	1400	14	10	5370	LIGHT	1
Male	2	1	1400	13	10	2967.15	LIGHT	1
Male	2	1	1400	15	10	4169.15	LIGHT	1
Male	2	1	1400	18	40	1617.02	LIGHT	1
Male	2	1	1400	16	40	2099.25	LIGHT	1
Male	2	1	1400	17	40	1985.31	LIGHT	1
Male	3	1	1400	20	0	1048.78	LIGHT	1
Male	3	1	1400	21	0	1996.29	LIGHT	1
Male	3	1	1400	19	0	1677.28	LIGHT	1
Male	3	1	1400	23	10	592.68	LIGHT	1
Male	3	1	1400	22	10	935.75	LIGHT	1
Male	3	1	1400	24	10	978.92	LIGHT	1
Male	3	1	1400	25	40	3053	LIGHT	1
Male	3	1	1400	27	40	2037.15	LIGHT	1
Male	2	1	1800	10	0	1695.82	LIGHT	2
Male	2	1	1800	11	0	1543.06	LIGHT	2
Male	2	1	1800	12	0	1820.38	LIGHT	2
Male	2	1	1800	14	10	2892.22	LIGHT	2
Male	2	1	1800	15	10	3982.98	LIGHT	2
Male	2	1	1800	13	10	2813.42	LIGHT	2
Male	2	1	1800	18	40	5179.77	LIGHT	2
Male	2	1	1800	17	40	1895.12	LIGHT	2
Male	2	1	1800	16	40	2728.06	LIGHT	2
Male	3	1	1800	20	0	1417.79	LIGHT	2
Male	3	1	1800	19	0	2037.15	LIGHT	2
Male	3	1	1800	21	0	1297.78	LIGHT	2
Male	3	1	1800	24	10	1655.7	LIGHT	2
Male	3	1	1800	22	10	1324.62	LIGHT	2
Male	3	1	1800	23	10	1386.71	LIGHT	2
Male	3	1	1800	26	40	2508.28	LIGHT	2
Male	3	1	1800	27	40	1752.04	LIGHT	2
Male	2	1	2200	11	0	4219.27	DARK	3
Male	2	1	2200	10	0	3811.87	DARK	3
Male	2	1	2200	12	0	3715.7	DARK	3
Male	2	1	2200	15	10	6296.22	DARK	3
Male	2	1	2200	13	10	7212.01	DARK	3
Male	2	1	2200	14	10	5248.13	DARK	3
Male	2	1	2200	18	40	4421.18	DARK	3
Male	2	1	2200	16	40	3438.18	DARK	3
Male	3	1	2200	20	0	1923.24	DARK	3
Male	3	1	2200	21	0	1126.15	DARK	3
Male	3	1	2200	19	0	1608.87	DARK	3
Male	3	1	2200	24	10	1890.26	DARK	3
Male	3	1	2200	23	10	2265.8	DARK	3
Male	3	1	2200	22	10	1381.25	DARK	3
Male	3	1	2200	26	40	3115.51	DARK	3
Male	3	1	2200	25	40	3212.21	DARK	3
Male	3	1	200	20	0	1309.27	DARK	4
Male	3	1	200	21	0	1235.32	DARK	4
Male	3	1	200	19	0	1598.24	DARK	4
Male	3	1	200	23	10	1084.74	DARK	4
Male	3	1	200	24	10	1730.89	DARK	4
Male	3	1	200	22	10	685.47	DARK	4
Male	3	1	200	25	40	2335.59	DARK	4
Male	3	1	200	27	40	1252.1	DARK	4
Male	3	1	200	26	40	2168.28	DARK	4
Male	3	1	600	20	0	932.55	DARK	5
Male	3	1	600	21	0	2820.53	DARK	5
Male	3	1	600	19	0	1262.57	DARK	5
Male	3	1	600	22	10	645.91	DARK	5
Male	3	1	600	23	10	1013.82	DARK	5
Male	3	1	600	24	10	1527.7	DARK	5
Male	3	1	600	26	40	2499.92	DARK	5
Male	3	1	600	27	40	595.77	DARK	5
Male	3	1	600	25	40	1890.18	DARK	5
Male	3	1	1000	20	0	529.91	LIGHT	6
Male	3	1	1000	19	0	1030.81	LIGHT	6
Male	3	1	1000	21	0	1503.37	LIGHT	6
Male	3	1	1000	24	10	2283.51	LIGHT	6
Male	3	1	1000	22	10	845.72	LIGHT	6
Male	3	1	1000	23	10	973.72	LIGHT	6
Male	3	1	1000	27	40	767.56	LIGHT	6
Male	3	1	1000	26	40	1642.14	LIGHT	6
Male	3	1	1000	25	40	1027.97	LIGHT	6
Male	2	2	1400	12	0	1434.32	LIGHT	7
Male	2	2	1400	11	0	1326.06	LIGHT	7
Male	2	2	1400	10	0	2498.81	LIGHT	7
Male	2	2	1400	15	10	1972.53	LIGHT	7
Male	2	2	1400	14	10	4090.68	LIGHT	7
Male	2	2	1400	13	10	3198.52	LIGHT	7
Male	2	2	1400	16	40	2459.44	LIGHT	7
Male	2	2	1400	17	40	858.68	LIGHT	7
Male	2	2	1400	18	40	1999.6	LIGHT	7
Male	3	2	1400	20	0	1314.48	LIGHT	7
Male	3	2	1400	21	0	1918.5	LIGHT	7
Male	3	2	1400	19	0	1332.58	LIGHT	7
Male	3	2	1400	24	10	1057.26	LIGHT	7
Male	3	2	1400	22	10	855.38	LIGHT	7
Male	3	2	1400	23	10	553.73	LIGHT	7
Male	3	2	1400	25	40	6583.75	LIGHT	7
Male	3	2	1400	27	40	4003	LIGHT	7
Male	3	2	1400	26	40	5732.83	LIGHT	7
Male	2	2	1800	12	0	3161.39	LIGHT	8
Male	2	2	1800	11	0	2901.53	LIGHT	8
Male	2	2	1800	10	0	4353.75	LIGHT	8
Male	2	2	1800	15	10	5234.13	LIGHT	8
Male	2	2	1800	14	10	10973.7	LIGHT	8
Male	2	2	1800	13	10	5318.31	LIGHT	8
Male	2	2	1800	18	40	2839.71	LIGHT	8
Male	2	2	1800	16	40	2701.77	LIGHT	8
Male	2	2	1800	17	40	2657.26	LIGHT	8
Male	3	2	1800	20	0	1250.27	LIGHT	8
Male	3	2	1800	21	0	871.67	LIGHT	8
Male	3	2	1800	19	0	1064.46	LIGHT	8
Male	3	2	1800	23	10	611.92	LIGHT	8
Male	3	2	1800	22	10	452.72	LIGHT	8
Male	3	2	1800	26	40	2411.42	LIGHT	8
Male	3	2	1800	25	40	1399.77	LIGHT	8
Male	3	2	1800	27	40	1246.34	LIGHT	8
Male	2	2	2200	11	0	2230.67	DARK	9
Male	2	2	2200	10	0	4007.02	DARK	9
Male	2	2	2200	12	0	4226.76	DARK	9
Male	2	2	2200	13	10	5867.63	DARK	9
Male	2	2	2200	15	10	3311.41	DARK	9
Male	2	2	2200	14	10	5320.48	DARK	9
Male	2	2	2200	16	40	2433.19	DARK	9
Male	2	2	2200	17	40	1044.65	DARK	9
Male	2	2	2200	18	40	3129.92	DARK	9
Male	3	2	2200	19	0	1114.25	DARK	9
Male	3	2	2200	21	0	1223.39	DARK	9
Male	3	2	2200	20	0	1074.2	DARK	9
Male	3	2	2200	22	10	424.8	DARK	9
Male	3	2	2200	24	10	626.93	DARK	9
Male	3	2	2200	23	10	612.43	DARK	9
Male	3	2	2200	26	40	609.48	DARK	9
Male	3	2	2200	27	40	926.17	DARK	9
Male	3	2	2200	25	40	940.77	DARK	9
Male	2	2	200	12	0	3144.63	DARK	10
Male	2	2	200	11	0	1354.76	DARK	10
Male	2	2	200	10	0	1718.61	DARK	10
Male	2	2	200	13	10	8092.07	DARK	10
Male	2	2	200	14	10	7240.78	DARK	10
Male	2	2	200	15	10	3632.46	DARK	10
Male	2	2	200	18	40	5761.53	DARK	10
Male	2	2	200	17	40	6566.13	DARK	10
Male	2	2	200	16	40	5899.33	DARK	10
Male	3	2	200	19	0	765.12	DARK	10
Male	3	2	200	21	0	748.48	DARK	10
Male	3	2	200	20	0	884.1	DARK	10
Male	3	2	200	23	10	821.54	DARK	10
Male	3	2	200	24	10	819.8	DARK	10
Male	3	2	200	22	10	490.19	DARK	10
Male	3	2	200	27	40	1185.56	DARK	10
Male	3	2	200	25	40	2788.11	DARK	10
Male	3	2	200	26	40	1479.36	DARK	10
Male	2	2	600	12	0	1883.95	DARK	11
Male	2	2	600	11	0	1374.65	DARK	11
Male	2	2	600	10	0	8424.2	DARK	11
Male	2	2	600	13	10	3491.17	DARK	11
Male	2	2	600	14	10	5132.56	DARK	11
Male	2	2	600	15	10	3670.03	DARK	11
Male	2	2	600	17	40	2972.31	DARK	11
Male	2	2	600	18	40	2317.32	DARK	11
Male	2	2	600	16	40	2122.43	DARK	11
Male	3	2	600	21	0	4606.1	DARK	11
Male	3	2	600	19	0	828.12	DARK	11
Male	3	2	600	20	0	921.63	DARK	11
Male	3	2	600	22	10	512.44	DARK	11
Male	3	2	600	24	10	666.27	DARK	11
Male	3	2	600	23	10	493.12	DARK	11
Male	3	2	600	27	40	1541.92	DARK	11
Male	3	2	600	25	40	2702.54	DARK	11
Male	3	2	600	26	40	2549.22	DARK	11
Male	2	2	1000	10	0	3080.17	LIGHT	12
Male	2	2	1000	12	0	1749.33	LIGHT	12
Male	2	2	1000	11	0	1487.83	LIGHT	12
Male	2	2	1000	15	10	3083.99	LIGHT	12
Male	2	2	1000	13	10	2312.83	LIGHT	12
Male	2	2	1000	14	10	4732.67	LIGHT	12
Male	2	2	1000	18	40	1911.91	LIGHT	12
Male	2	2	1000	16	40	2865.22	LIGHT	12
Male	2	2	1000	17	40	3366.36	LIGHT	12
Male	3	2	1000	21	0	4149.75	LIGHT	12
Male	3	2	1000	20	0	1544.32	LIGHT	12
Male	3	2	1000	19	0	1526.06	LIGHT	12
Male	3	2	1000	22	10	552.58	LIGHT	12
Male	3	2	1000	23	10	939.08	LIGHT	12
Male	3	2	1000	26	40	2654.38	LIGHT	12
Male	3	2	1000	25	40	4038.23	LIGHT	12
Male	3	2	1000	27	40	1605.93	LIGHT	12
Male	2	3	1400	12	0	3795.46	LIGHT	13
Male	2	3	1400	10	0	2889.26	LIGHT	13
Male	2	3	1400	11	0	2593.07	LIGHT	13
Male	2	3	1400	13	10	3746.33	LIGHT	13
Male	2	3	1400	14	10	7024.41	LIGHT	13
Male	2	3	1400	15	10	10386.3	LIGHT	13
Male	2	3	1400	18	40	3970.12	LIGHT	13
Male	2	3	1400	16	40	6721.34	LIGHT	13
Male	3	3	1400	20	0	1238.32	LIGHT	13
Male	3	3	1400	21	0	1138.26	LIGHT	13
Male	3	3	1400	19	0	2022.45	LIGHT	13
Male	3	3	1400	23	10	709.5	LIGHT	13
Male	3	3	1400	22	10	848.32	LIGHT	13
Male	3	3	1400	25	40	2256.74	LIGHT	13
Male	3	3	1400	27	40	3823.09	LIGHT	13
Male	3	3	1400	26	40	4753.08	LIGHT	13
Male	2	3	1800	11	0	4031.1	LIGHT	14
Male	2	3	1800	12	0	2709.24	LIGHT	14
Male	2	3	1800	10	0	2017.2	LIGHT	14
Male	2	3	1800	13	10	4271.55	LIGHT	14
Male	2	3	1800	14	10	12828.3	LIGHT	14
Male	2	3	1800	15	10	13685.2	LIGHT	14
Male	2	3	1800	16	40	21511.3	LIGHT	14
Male	2	3	1800	17	40	4161.02	LIGHT	14
Male	2	3	1800	18	40	2933.03	LIGHT	14
Male	3	3	1800	21	0	755.83	LIGHT	14
Male	3	3	1800	20	0	1946.26	LIGHT	14
Male	3	3	1800	19	0	2819.7	LIGHT	14
Male	3	3	1800	23	10	652.03	LIGHT	14
Male	3	3	1800	22	10	681.1	LIGHT	14
Male	3	3	1800	27	40	2235.63	LIGHT	14
Male	3	3	1800	25	40	1184.45	LIGHT	14
Male	3	3	1800	26	40	1620.24	LIGHT	14
Male	2	3	2200	11	0	2120.98	DARK	15
Male	2	3	2200	12	0	4532.92	DARK	15
Male	2	3	2200	10	0	2377.81	DARK	15
Male	2	3	2200	13	10	6928.62	DARK	15
Male	2	3	2200	15	10	7475.72	DARK	15
Male	2	3	2200	17	40	2029.59	DARK	15
Male	2	3	2200	16	40	4740.61	DARK	15
Male	2	3	2200	18	40	2216.22	DARK	15
Male	3	3	2200	19	0	4516.67	DARK	15
Male	3	3	2200	20	0	3328.56	DARK	15
Male	3	3	2200	21	0	1613.61	DARK	15
Male	3	3	2200	23	10	1631	DARK	15
Male	3	3	2200	22	10	1353.43	DARK	15
Male	3	3	2200	24	10	1648.25	DARK	15
Male	3	3	2200	27	40	4101.98	DARK	15
Male	3	3	2200	25	40	5760.32	DARK	15
Male	3	3	2200	26	40	4088.97	DARK	15
Male	2	3	200	12	0	2454.37	DARK	16
Male	2	3	200	11	0	1291.38	DARK	16
Male	2	3	200	10	0	4266.88	DARK	16
Male	2	3	200	13	10	3702.43	DARK	16
Male	2	3	200	15	10	2324.62	DARK	16
Male	2	3	200	14	10	3848.72	DARK	16
Male	2	3	200	16	40	286.33	DARK	16
Male	2	3	200	18	40	2437.51	DARK	16
Male	2	3	200	17	40	702.1	DARK	16
Male	3	3	200	21	0	1781.92	DARK	16
Male	3	3	200	19	0	2772.97	DARK	16
Male	3	3	200	20	0	1281.75	DARK	16
Male	3	3	200	24	10	1209.41	DARK	16
Male	3	3	200	23	10	1243.13	DARK	16
Male	3	3	200	22	10	763.13	DARK	16
Male	3	3	200	25	40	6182.64	DARK	16
Male	3	3	200	26	40	3724.73	DARK	16
Male	2	3	600	10	0	2863.13	DARK	17
Male	2	3	600	11	0	809.32	DARK	17
Male	2	3	600	12	0	1921.53	DARK	17
Male	2	3	600	15	10	3400.93	DARK	17
Male	2	3	600	13	10	2529.23	DARK	17
Male	2	3	600	14	10	2789.16	DARK	17
Male	2	3	600	16	40	3726.25	DARK	17
Male	2	3	600	18	40	3378.65	DARK	17
Male	2	3	600	17	40	4837.25	DARK	17
Male	3	3	600	21	0	3846.06	DARK	17
Male	3	3	600	19	0	983.22	DARK	17
Male	3	3	600	20	0	1915.99	DARK	17
Male	3	3	600	22	10	1593.3	DARK	17
Male	3	3	600	24	10	1957.14	DARK	17
Male	3	3	600	23	10	1170.78	DARK	17
Male	3	3	600	25	40	2785.05	DARK	17
Male	3	3	600	27	40	2012.76	DARK	17
Male	2	3	1000	12	0	1526.66	LIGHT	18
Male	2	3	1000	11	0	1894.15	LIGHT	18
Male	2	3	1000	10	0	2274.3	LIGHT	18
Male	2	3	1000	13	10	2741.44	LIGHT	18
Male	2	3	1000	15	10	5156.69	LIGHT	18
Male	2	3	1000	14	10	4384.55	LIGHT	18
Male	2	3	1000	18	40	1158.21	LIGHT	18
Male	2	3	1000	17	40	3959.8	LIGHT	18
Male	2	3	1000	16	40	7080.57	LIGHT	18
Male	3	3	1000	19	0	1077.99	LIGHT	18
Male	3	3	1000	20	0	1161.09	LIGHT	18
Male	3	3	1000	21	0	2504.24	LIGHT	18
Male	3	3	1000	23	10	1257.59	LIGHT	18
Male	3	3	1000	22	10	1158.44	LIGHT	18
Male	3	3	1000	24	10	4092.03	LIGHT	18
Male	3	3	1000	25	40	5200.24	LIGHT	18
Male	3	3	1000	26	40	5762.42	LIGHT	18
Male	3	3	1000	27	40	5536.08	LIGHT	18
Male	2	4	1400	10	0	3022.18	LIGHT	19
Male	2	4	1400	12	0	6031.48	LIGHT	19
Male	2	4	1400	11	0	6372.59	LIGHT	19
Male	2	4	1400	15	10	4885.87	LIGHT	19
Male	2	4	1400	14	10	5814.49	LIGHT	19
Male	2	4	1400	13	10	6791.85	LIGHT	19
Male	2	4	1400	17	40	2940.35	LIGHT	19
Male	2	4	1400	16	40	5039.41	LIGHT	19
Male	2	4	1400	18	40	4112.62	LIGHT	19
Male	3	4	1400	19	0	2060.82	LIGHT	19
Male	3	4	1400	21	0	1945.53	LIGHT	19
Male	3	4	1400	20	0	385.86	LIGHT	19
Male	3	4	1400	22	10	1599.64	LIGHT	19
Male	3	4	1400	24	10	3046.62	LIGHT	19
Male	3	4	1400	23	10	2100.51	LIGHT	19
Male	3	4	1400	25	40	6597.88	LIGHT	19
Male	3	4	1400	27	40	4251.42	LIGHT	19
Male	3	4	1400	26	40	4090.65	LIGHT	19
Male	2	4	1800	11	0	6372.59	LIGHT	20
Male	2	4	1800	10	0	3022.18	LIGHT	20
Male	2	4	1800	12	0	6031.48	LIGHT	20
Male	2	4	1800	14	10	5814.49	LIGHT	20
Male	2	4	1800	15	10	4885.87	LIGHT	20
Male	2	4	1800	13	10	6791.85	LIGHT	20
Male	2	4	1800	16	40	5039.41	LIGHT	20
Male	2	4	1800	17	40	2940.35	LIGHT	20
Male	2	4	1800	18	40	4112.62	LIGHT	20
Male	3	4	1800	20	0	4539.95	LIGHT	20
Male	3	4	1800	21	0	6644.8	LIGHT	20
Male	3	4	1800	19	0	3076.07	LIGHT	20
Male	3	4	1800	23	10	5476.6	LIGHT	20
Male	3	4	1800	27	40	11016.5	LIGHT	20
Male	3	4	1800	26	40	8973.59	LIGHT	20
Male	2	4	2200	12	0	4446.38	DARK	21
Male	2	4	2200	11	0	5320.76	DARK	21
Male	2	4	2200	10	0	2330.76	DARK	21
Male	2	4	2200	15	10	4166.41	DARK	21
Male	2	4	2200	13	10	6120.66	DARK	21
Male	2	4	2200	14	10	7997.69	DARK	21
Male	2	4	2200	17	40	2664.37	DARK	21
Male	2	4	2200	16	40	3488.2	DARK	21
Male	2	4	2200	18	40	4643.34	DARK	21
Male	3	4	2200	19	0	6147.12	DARK	21
Male	3	4	2200	21	0	17105.3	DARK	21
Male	3	4	2200	20	0	4353.2	DARK	21
Male	3	4	2200	24	10	8202.93	DARK	21
Male	3	4	2200	23	10	8921.73	DARK	21
Male	3	4	2200	22	10	5663.74	DARK	21
Male	3	4	2200	27	40	4825.77	DARK	21
Male	3	4	2200	26	40	9153.48	DARK	21
Male	2	4	200	12	0	3810.13	DARK	22
Male	2	4	200	11	0	2544.07	DARK	22
Male	2	4	200	10	0	5016.43	DARK	22
Male	2	4	200	14	10	5016.43	DARK	22
Male	2	4	200	15	10	5363.05	DARK	22
Male	2	4	200	13	10	3808.29	DARK	22
Male	2	4	200	17	40	5145.15	DARK	22
Male	2	4	200	18	40	3998.61	DARK	22
Male	2	4	200	16	40	4593.49	DARK	22
Male	3	4	200	20	0	6073.35	DARK	22
Male	3	4	200	19	0	2452.09	DARK	22
Male	3	4	200	22	10	3470.82	DARK	22
Male	3	4	200	23	10	4112.76	DARK	22
Male	3	4	200	24	10	6521.78	DARK	22
Male	3	4	200	27	40	6260.68	DARK	22
Male	3	4	200	26	40	7814.55	DARK	22
Male	2	4	600	12	0	3280.54	DARK	23
Male	2	4	600	10	0	4548.43	DARK	23
Male	2	4	600	11	0	4918.05	DARK	23
Male	2	4	600	13	10	4872.99	DARK	23
Male	2	4	600	15	10	5857.71	DARK	23
Male	2	4	600	14	10	5119.4	DARK	23
Male	2	4	600	16	40	5225.14	DARK	23
Male	2	4	600	17	40	5215.02	DARK	23
Male	2	4	600	18	40	6573.94	DARK	23
Male	3	4	600	21	0	10201	DARK	23
Male	3	4	600	19	0	2978.84	DARK	23
Male	3	4	600	20	0	6200.14	DARK	23
Male	3	4	600	24	10	4248.53	DARK	23
Male	3	4	600	22	10	3399.17	DARK	23
Male	3	4	600	23	10	5425.23	DARK	23
Male	3	4	600	25	40	8295.62	DARK	23
Male	3	4	600	27	40	5109.86	DARK	23
Male	3	4	600	26	40	5571.52	DARK	23
Male	2	4	1000	11	0	5750.13	LIGHT	24
Male	2	4	1000	12	0	2396.96	LIGHT	24
Male	2	4	1000	10	0	4134.69	LIGHT	24
Male	2	4	1000	15	10	5914.71	LIGHT	24
Male	2	4	1000	13	10	5760.25	LIGHT	24
Male	2	4	1000	14	10	7084.23	LIGHT	24
Male	2	4	1000	18	40	8419.25	LIGHT	24
Male	2	4	1000	17	40	5585.55	LIGHT	24
Male	2	4	1000	16	40	6854.37	LIGHT	24
Male	3	4	1000	20	0	2981.64	LIGHT	24
Male	3	4	1000	19	0	1645.99	LIGHT	24
Male	3	4	1000	21	0	10560	LIGHT	24
Male	3	4	1000	22	10	2592.39	LIGHT	24
Male	3	4	1000	23	10	2496.7	LIGHT	24
Male	3	4	1000	24	10	4754.7	LIGHT	24
Male	3	4	1000	27	40	5451.3	LIGHT	24
Male	3	4	1000	26	40	5567.17	LIGHT	24
Male	3	4	1000	25	40	7392	LIGHT	24
Male	2	5	200	10	0	2715.24	DARK	28
Male	2	5	200	11	0	2735.32	DARK	28
Male	2	5	200	12	0	2248.39	DARK	28
Male	2	5	200	14	10	5147.32	DARK	28
Male	2	5	200	15	10	4445.3	DARK	28
Male	2	5	200	13	10	4929.97	DARK	28
Male	2	5	200	18	40	5832.58	DARK	28
Male	2	5	200	17	40	3517.63	DARK	28
Male	2	5	200	16	40	2475.55	DARK	28
Male	2	5	600	10	0	3732.72	DARK	29
Male	2	5	600	12	0	11183.5	DARK	29
Male	2	5	600	11	0	4575.26	DARK	29
Male	2	5	600	13	10	5107.62	DARK	29
Male	2	5	600	15	10	5132.08	DARK	29
Male	2	5	600	14	10	10514.6	DARK	29
Male	2	5	600	16	40	3150.7	DARK	29
Male	2	5	600	18	40	9322.14	DARK	29
Male	2	5	600	17	40	3771.29	DARK	29
Male	2	5	1000	10	0	4403.95	LIGHT	30
Male	2	5	1000	11	0	1471.81	LIGHT	30
Male	2	5	1000	12	0	6547.05	LIGHT	30
Male	2	5	1000	13	10	4869.14	LIGHT	30
Male	2	5	1000	15	10	4720.47	LIGHT	30
Male	2	5	1000	14	10	15782.7	LIGHT	30
Male	2	5	1000	18	40	10104.8	LIGHT	30
Male	2	5	1000	16	40	5711.83	LIGHT	30
Male	2	5	1000	17	40	3229.04	LIGHT	30

## Sheet: Exp1_Serum
Sex	Trial	Animal	TCDD (mcg/Kg)	IgA (mcg/mL)
Female	1	2	0	26.4
Female	1	3	0	27.4
Female	1	1	0	42
Female	1	4	10	20
Female	1	5	10	21.8
Female	1	6	10	34.2
Female	1	9	40	40.8
Female	1	7	40	46.4
Female	1	8	40	39.4
Female	4	29	0	48.2
Female	4	28	0	8.4
Female	4	30	0	27
Female	4	32	10	14
Female	4	33	10	9.2
Female	4	34	40	31.2
Female	4	35	40	25.2
Female	4	36	40	37
Male	2	10	0	14.1
Male	2	11	0	15.4
Male	2	12	0	29.8
Male	2	13	10	34.7
Male	2	15	10	22.5
Male	2	14	10	32.6
Male	2	17	40	38.5
Male	2	18	40	70.8
Male	2	16	40	12.7
Male	3	19	0	22.1
Male	3	20	0	20
Male	3	21	0	18
Male	3	22	10	27.4
Male	3	23	10	59.1
Male	3	24	10	32.4
Male	3	26	40	66.7
Male	3	25	40	44.5
Male	3	27	40	32.7

## Sheet: Exp2_Fecal
Exp	TCDD (mcg/Kg)	Dilution	Animal	OD
1	0	40	1	1.75554
1	0	80	1	1.88159
1	0	160	1	1.50904
1	0	320	1	0.927088
1	0	640	1	0.494438
1	0	1280	1	0.283688
1	0	2560	1	0.140188
1	0	5120	1	0.063338
1	0	10240	1	0.033638
1	0	20480	1	0.019988
1	0	40960	1	0.007438
1	0	40	2	2.08289
1	0	80	2	2.58344
1	0	160	2	2.77114
1	0	320	2	2.48289
1	0	640	2	1.80494
1	0	1280	2	1.04344
1	0	2560	2	0.563888
1	0	5120	2	0.288438
1	0	10240	2	0.142138
1	0	20480	2	0.066438
1	0	40960	2	0.035338
1	0	40	3	2.02784
1	0	80	3	2.28184
1	0	160	3	2.52829
1	0	320	3	2.53489
1	0	640	3	2.21589
1	0	1280	3	1.55099
1	0	2560	3	0.955538
1	0	5120	3	0.522188
1	0	10240	3	0.266488
1	0	20480	3	0.134288
1	0	40960	3	0.065238
1	40	40	4	2.80704
1	40	80	4	2.88784
1	40	160	4	3.01249
1	40	320	4	2.83599
1	40	640	4	2.22314
1	40	1280	4	1.49744
1	40	2560	4	0.844838
1	40	5120	4	0.427688
1	40	10240	4	0.229988
1	40	20480	4	0.118738
1	40	40960	4	0.068988
1	40	40	5	1.55154
1	40	80	5	1.70609
1	40	160	5	1.91884
1	40	320	5	1.95559
1	40	640	5	1.81834
1	40	1280	5	1.36649
1	40	2560	5	0.798838
1	40	5120	5	0.453238
1	40	10240	5	0.242338
1	40	20480	5	0.125888
1	40	40960	5	0.063038
1	40	40	6	2.36404
1	40	80	6	2.55159
1	40	160	6	2.43794
1	40	320	6	2.01259
1	40	640	6	1.31774
1	40	1280	6	0.712388
1	40	2560	6	0.356238
1	40	5120	6	0.177788
1	40	10240	6	0.106688
1	40	20480	6	0.044738
1	40	40960	6	0.017388
2	0	40	7	1.08704
2	0	80	7	1.37394
2	0	160	7	1.62744
2	0	320	7	1.57164
2	0	640	7	1.35399
2	0	1280	7	0.919938
2	0	2560	7	0.544488
2	0	5120	7	0.294588
2	0	10240	7	0.167638
2	0	20480	7	0.091038
2	0	40960	7	0.044938
2	0	40	8	1.49489
2	0	80	8	1.62629
2	0	160	8	1.64164
2	0	320	8	1.31704
2	0	640	8	0.968338
2	0	1280	8	0.599588
2	0	2560	8	0.321338
2	0	5120	8	0.172238
2	0	10240	8	0.095388
2	0	20480	8	0.048588
2	0	40960	8	0.031588
2	0	40	9	2.02991
2	0	80	9	2.12266
2	0	160	9	1.87676
2	0	320	9	1.48966
2	0	640	9	1.04751
2	0	1280	9	0.650913
2	0	2560	9	0.368513
2	0	5120	9	0.187613
2	0	10240	9	0.104163
2	0	20480	9	0.057963
2	0	40960	9	0.036013
2	40	40	10	2.60816
2	40	80	10	2.75711
2	40	160	10	2.70621
2	40	320	10	2.25541
2	40	640	10	1.70791
2	40	1280	10	1.10526
2	40	2560	10	0.619763
2	40	5120	10	0.329913
2	40	10240	10	0.187863
2	40	20480	10	0.079513
2	40	40960	10	0.098663
2	40	40	11	2.62401
2	40	80	11	2.75956
2	40	160	11	2.53801
2	40	320	11	2.35921
2	40	640	11	1.89761
2	40	1280	11	1.27506
2	40	2560	11	0.765913
2	40	5120	11	0.406413
2	40	10240	11	0.203063
2	40	20480	11	0.141513
2	40	40960	11	0.087563
2	40	40	12	2.72511
2	40	80	12	2.60531
2	40	160	12	2.37816
2	40	320	12	1.93691
2	40	640	12	1.30191
2	40	1280	12	0.747963
2	40	2560	12	0.409913
2	40	5120	12	0.202313
2	40	10240	12	0.102413
2	40	20480	12	0.048763
2	40	40960	12	0.034813
3	0	40	13	1.54984
3	0	80	13	1.83214
3	0	160	13	1.91764
3	0	320	13	1.77489
3	0	640	13	1.30794
3	0	1280	13	0.846938
3	0	2560	13	0.513838
3	0	5120	13	0.251638
3	0	10240	13	0.124538
3	0	20480	13	0.073338
3	0	40960	13	0.042788
3	0	40	14	1.27884
3	0	80	14	1.44404
3	0	160	14	1.55764
3	0	320	14	1.32944
3	0	640	14	0.901588
3	0	1280	14	0.542238
3	0	2560	14	0.296188
3	0	5120	14	0.152888
3	0	10240	14	0.087038
3	0	20480	14	0.047038
3	0	40960	14	0.025838
3	0	40	15	1.20639
3	0	80	15	1.41849
3	0	160	15	1.55209
3	0	320	15	1.50684
3	0	640	15	1.23094
3	0	1280	15	0.796488
3	0	2560	15	0.471288
3	0	5120	15	0.265538
3	0	10240	15	0.143738
3	0	20480	15	0.072638
3	0	40960	15	0.034788
3	40	40	16	2.20339
3	40	80	16	2.20189
3	40	160	16	2.31104
3	40	320	16	2.27119
3	40	640	16	1.79354
3	40	1280	16	1.16384
3	40	2560	16	0.687688
3	40	5120	16	0.379138
3	40	10240	16	0.196888
3	40	20480	16	0.104538
3	40	40960	16	0.050138
3	40	40	17	2.1308
3	40	80	17	2.327
3	40	160	17	2.1854
3	40	320	17	2.0256
3	40	640	17	1.82835
3	40	1280	17	1.3591
3	40	2560	17	0.84405
3	40	5120	17	0.41575
3	40	10240	17	0.22545
3	40	20480	17	0.10995
3	40	40960	17	0.04775
3	40	40	18	2.50895
3	40	80	18	2.57005
3	40	160	18	2.64555
3	40	320	18	2.40155
3	40	640	18	2.0231
3	40	1280	18	1.36345
3	40	2560	18	0.8922
3	40	5120	18	0.48015
3	40	10240	18	0.2459
3	40	20480	18	0.13005
3	40	40960	18	0.07365

## Sheet: Exp2_Serum
Exp	TCDD (mcg/Kg)	Dilution	Animal	OD
1	0	20	1	2.45885
1	0	40	1	2.1196
1	0	80	1	1.83845
1	0	160	1	1.48305
1	0	320	1	1.1387
1	0	640	1	0.8248
1	0	1280	1	0.5563
1	0	2560	1	0.38185
1	0	5120	1	0.26325
1	0	10240	1	0.2
1	0	20480	1	0.1402
1	0	20	2	2.5748
1	0	40	2	2.224
1	0	80	2	1.8793
1	0	160	2	1.53105
1	0	320	2	1.1483
1	0	640	2	0.81595
1	0	1280	2	0.5687
1	0	2560	2	0.3294
1	0	5120	2	0.20335
1	0	10240	2	0.12505
1	0	20480	2	0.0554
1	0	20	3	2.57205
1	0	40	3	2.2683
1	0	80	3	1.901
1	0	160	3	1.52115
1	0	320	3	1.1321
1	0	640	3	0.8274
1	0	1280	3	0.5431
1	0	2560	3	0.36655
1	0	5120	3	0.2506
1	0	10240	3	0.1554
1	0	20480	3	0.0771
1	40	20	4	2.7063
1	40	40	4	2.50675
1	40	80	4	2.0947
1	40	160	4	1.6512
1	40	320	4	1.2454
1	40	640	4	0.8746
1	40	1280	4	0.61765
1	40	2560	4	0.38485
1	40	5120	4	0.24395
1	40	10240	4	0.1659
1	40	20480	4	0.116
1	40	20	5	2.69291
1	40	40	5	2.40001
1	40	80	5	2.12301
1	40	160	5	1.61271
1	40	320	5	1.16056
1	40	640	5	0.752563
1	40	1280	5	0.487163
1	40	2560	5	0.308613
1	40	5120	5	0.216163
1	40	10240	5	0.150913
1	40	20480	5	0.082813
1	40	20	6	2.81491
1	40	40	6	2.46761
1	40	80	6	2.18781
1	40	160	6	1.74396
1	40	320	6	1.19866
1	40	640	6	0.853763
1	40	1280	6	0.501563
1	40	2560	6	0.313913
1	40	5120	6	0.197613
1	40	10240	6	0.145663
1	40	20480	6	0.079863
2	0	20	7	2.53626
2	0	40	7	2.06691
2	0	80	7	1.83581
2	0	160	7	1.45051
2	0	320	7	1.07361
2	0	640	7	0.750963
2	0	1280	7	0.463613
2	0	2560	7	0.315763
2	0	5120	7	0.247213
2	0	10240	7	0.175213
2	0	20480	7	0.082913
2	0	20	8	2.92116
2	0	40	8	2.59741
2	0	80	8	2.17866
2	0	160	8	1.75541
2	0	320	8	1.22741
2	0	640	8	0.848113
2	0	1280	8	0.577713
2	0	2560	8	0.358463
2	0	5120	8	0.306113
2	0	10240	8	0.221763
2	0	20480	8	0.102763
2	0	20	9	2.41916
2	0	40	9	2.10931
2	0	80	9	1.65171
2	0	160	9	1.37406
2	0	320	9	1.10336
2	0	640	9	0.769413
2	0	1280	9	0.557913
2	0	2560	9	0.406863
2	0	5120	9	0.215163
2	0	10240	9	0.144363
2	0	20480	9	0.058063
2	40	20	10	2.54231
2	40	40	10	2.30416
2	40	80	10	2.01286
2	40	160	10	1.63546
2	40	320	10	1.22861
2	40	640	10	0.859613
2	40	1280	10	0.595913
2	40	2560	10	0.381063
2	40	5120	10	0.216963
2	40	10240	10	0.134663
2	40	20480	10	0.060063
2	40	20	11	2.54451
2	40	40	11	2.28326
2	40	80	11	2.01101
2	40	160	11	1.65076
2	40	320	11	1.28226
2	40	640	11	0.866013
2	40	1280	11	0.595413
2	40	2560	11	0.434313
2	40	5120	11	0.283163
2	40	10240	11	0.141913
2	40	20480	11	0.070163
2	40	20	12	2.53196
2	40	40	12	2.35761
2	40	80	12	2.02656
2	40	160	12	1.64416
2	40	320	12	1.19496
2	40	640	12	0.836863
2	40	1280	12	0.572513
2	40	2560	12	0.389963
2	40	5120	12	0.243963
2	40	10240	12	0.122213
2	40	20480	12	0.055163
3	0	20	13	2.26509
3	0	40	13	1.86764
3	0	80	13	1.59799
3	0	160	13	1.29889
3	0	320	13	1.00034
3	0	640	13	0.632738
3	0	1280	13	0.399338
3	0	2560	13	0.221438
3	0	5120	13	0.118388
3	0	10240	13	0.077238
3	0	20480	13	0.031388
3	0	20	14	2.33864
3	0	40	14	1.90739
3	0	80	14	1.64819
3	0	160	14	1.28644
3	0	320	14	0.944138
3	0	640	14	0.631488
3	0	1280	14	0.387638
3	0	2560	14	0.237288
3	0	5120	14	0.142338
3	0	10240	14	0.080538
3	0	20480	14	0.038838
3	0	20	15	2.39304
3	0	40	15	2.07949
3	0	80	15	1.73309
3	0	160	15	1.23414
3	0	320	15	1.02659
3	0	640	15	0.608288
3	0	1280	15	0.374238
3	0	2560	15	0.247488
3	0	5120	15	0.126138
3	0	10240	15	0.068338
3	0	20480	15	0.033138
3	40	20	16	2.38939
3	40	40	16	2.14189
3	40	80	16	1.83544
3	40	160	16	1.40419
3	40	320	16	0.984338
3	40	640	16	0.654388
3	40	1280	16	0.396038
3	40	2560	16	0.255638
3	40	5120	16	0.141938
3	40	10240	16	0.083538
3	40	20480	16	0.045088
3	40	20	17	2.24895
3	40	40	17	2.02395
3	40	80	17	1.59625
3	40	160	17	1.1362
3	40	320	17	0.7986
3	40	640	17	0.5231
3	40	1280	17	0.29925
3	40	2560	17	0.17795
3	40	5120	17	0.09645
3	40	10240	17	0.06995
3	40	20480	17	0.01925
3	40	20	18	2.19495
3	40	40	18	1.84785
3	40	80	18	1.5377
3	40	160	18	1.07935
3	40	320	18	0.7736
3	40	640	18	0.50335
3	40	1280	18	0.31405
3	40	2560	18	0.17925
3	40	5120	18	0.10405
3	40	10240	18	0.0536
3	40	20480	18	0.03065
